# Supplementary material for: Efficacy of Carotenoid-Loaded Gelatin Nanoparticles in Reducing Plasma Cytokines and Adipocyte Hypertrophy in Wistar Rats
Source: Int J Mol Sci. 2023 Jun 26;24(13):10657. doi: 10.3390/ijms241310657 (PMC10341683; doi:10.3390/ijms241310657)
Supplement: Supplementary file 1 [file ijms-24-10657-s001.zip]

Archive with 1 entries (1 files):
- ijms-2290867-supplementary.pdf
